# Supplementary material for: Allelic variant in SLC6A3 rs393795 affects cerebral regional homogeneity and gait dysfunction in patients with Parkinson’s disease
Source: PeerJ. 2019 Nov 4;7:e7957. doi: 10.7717/peerj.7957 (PMC6836753; doi:10.7717/peerj.7957)
Supplement: Supplemental Information 1 — Each data indicates the ReHo map for every PD patient. Abbreviations: ReHo, Regional homogeneity; PD, Parkinson’s disease. [file peerj-07-7957-s001.zip]

Archive with 52 entries (50 files):
- SupplementalFiles1/
- SupplementalFiles1/ImagingData_part1/
- SupplementalFiles1/ImagingData_part1/img_1.mat
- SupplementalFiles1/ImagingData_part1/img_10.mat
- SupplementalFiles1/ImagingData_part1/img_11.mat
- SupplementalFiles1/ImagingData_part1/img_12.mat
- SupplementalFiles1/ImagingData_part1/img_13.mat
- SupplementalFiles1/ImagingData_part1/img_14.mat
- SupplementalFiles1/ImagingData_part1/img_15.mat
- SupplementalFiles1/ImagingData_part1/img_16.mat
- SupplementalFiles1/ImagingData_part1/img_17.mat
- SupplementalFiles1/ImagingData_part1/img_18.mat
- SupplementalFiles1/ImagingData_part1/img_19.mat
- SupplementalFiles1/ImagingData_part1/img_2.mat
- SupplementalFiles1/ImagingData_part1/img_20.mat
- SupplementalFiles1/ImagingData_part1/img_21.mat
- SupplementalFiles1/ImagingData_part1/img_22.mat
- SupplementalFiles1/ImagingData_part1/img_23.mat
- SupplementalFiles1/ImagingData_part1/img_24.mat
- SupplementalFiles1/ImagingData_part1/img_25.mat
- SupplementalFiles1/ImagingData_part1/img_26.mat
- SupplementalFiles1/ImagingData_part1/img_27.mat
- SupplementalFiles1/ImagingData_part1/img_28.mat
- SupplementalFiles1/ImagingData_part1/img_29.mat
- SupplementalFiles1/ImagingData_part1/img_3.mat
- SupplementalFiles1/ImagingData_part1/img_30.mat
- SupplementalFiles1/ImagingData_part1/img_31.mat
- SupplementalFiles1/ImagingData_part1/img_32.mat
- SupplementalFiles1/ImagingData_part1/img_33.mat
- SupplementalFiles1/ImagingData_part1/img_34.mat
- SupplementalFiles1/ImagingData_part1/img_35.mat
- SupplementalFiles1/ImagingData_part1/img_36.mat
- SupplementalFiles1/ImagingData_part1/img_37.mat
- SupplementalFiles1/ImagingData_part1/img_38.mat
- SupplementalFiles1/ImagingData_part1/img_39.mat
- SupplementalFiles1/ImagingData_part1/img_4.mat
- SupplementalFiles1/ImagingData_part1/img_40.mat
- SupplementalFiles1/ImagingData_part1/img_41.mat
- SupplementalFiles1/ImagingData_part1/img_42.mat
- SupplementalFiles1/ImagingData_part1/img_43.mat
- SupplementalFiles1/ImagingData_part1/img_44.mat
- SupplementalFiles1/ImagingData_part1/img_45.mat
- SupplementalFiles1/ImagingData_part1/img_46.mat
- SupplementalFiles1/ImagingData_part1/img_47.mat
- SupplementalFiles1/ImagingData_part1/img_48.mat
- SupplementalFiles1/ImagingData_part1/img_49.mat
- SupplementalFiles1/ImagingData_part1/img_5.mat
- SupplementalFiles1/ImagingData_part1/img_50.mat
- SupplementalFiles1/ImagingData_part1/img_6.mat
- SupplementalFiles1/ImagingData_part1/img_7.mat
- SupplementalFiles1/ImagingData_part1/img_8.mat
- SupplementalFiles1/ImagingData_part1/img_9.mat
