# Supplementary material for: Allelic variant in SLC6A3 rs393795 affects cerebral regional homogeneity and gait dysfunction in patients with Parkinson’s disease
Source: PeerJ. 2019 Nov 4;7:e7957. doi: 10.7717/peerj.7957 (PMC6836753; doi:10.7717/peerj.7957)
Supplement: Supplemental Information 2 — Imaging data part 2 includes the ReHo maps for HC subjects. The Clinical Dataworksheet includes all demographic and clinical characteristics of participants involved in our study. Abbreviations: ReHo, Regional homogeneity; HC, healthy control. [file peerj-07-7957-s002.zip]

Archive with 49 entries (47 files):
- SupplementalFiles2/
- SupplementalFiles2/ClinicalData.xls
- SupplementalFiles2/Description.docx
- SupplementalFiles2/ImagingData_part2/
- SupplementalFiles2/ImagingData_part2/img_51.mat
- SupplementalFiles2/ImagingData_part2/img_52.mat
- SupplementalFiles2/ImagingData_part2/img_53.mat
- SupplementalFiles2/ImagingData_part2/img_54.mat
- SupplementalFiles2/ImagingData_part2/img_55.mat
- SupplementalFiles2/ImagingData_part2/img_56.mat
- SupplementalFiles2/ImagingData_part2/img_57.mat
- SupplementalFiles2/ImagingData_part2/img_58.mat
- SupplementalFiles2/ImagingData_part2/img_59.mat
- SupplementalFiles2/ImagingData_part2/img_60.mat
- SupplementalFiles2/ImagingData_part2/img_61.mat
- SupplementalFiles2/ImagingData_part2/img_62.mat
- SupplementalFiles2/ImagingData_part2/img_63.mat
- SupplementalFiles2/ImagingData_part2/img_64.mat
- SupplementalFiles2/ImagingData_part2/img_65.mat
- SupplementalFiles2/ImagingData_part2/img_66.mat
- SupplementalFiles2/ImagingData_part2/img_67.mat
- SupplementalFiles2/ImagingData_part2/img_68.mat
- SupplementalFiles2/ImagingData_part2/img_69.mat
- SupplementalFiles2/ImagingData_part2/img_70.mat
- SupplementalFiles2/ImagingData_part2/img_71.mat
- SupplementalFiles2/ImagingData_part2/img_72.mat
- SupplementalFiles2/ImagingData_part2/img_73.mat
- SupplementalFiles2/ImagingData_part2/img_74.mat
- SupplementalFiles2/ImagingData_part2/img_75.mat
- SupplementalFiles2/ImagingData_part2/img_76.mat
- SupplementalFiles2/ImagingData_part2/img_77.mat
- SupplementalFiles2/ImagingData_part2/img_78.mat
- SupplementalFiles2/ImagingData_part2/img_79.mat
- SupplementalFiles2/ImagingData_part2/img_80.mat
- SupplementalFiles2/ImagingData_part2/img_81.mat
- SupplementalFiles2/ImagingData_part2/img_82.mat
- SupplementalFiles2/ImagingData_part2/img_83.mat
- SupplementalFiles2/ImagingData_part2/img_84.mat
- SupplementalFiles2/ImagingData_part2/img_85.mat
- SupplementalFiles2/ImagingData_part2/img_86.mat
- SupplementalFiles2/ImagingData_part2/img_87.mat
- SupplementalFiles2/ImagingData_part2/img_88.mat
- SupplementalFiles2/ImagingData_part2/img_89.mat
- SupplementalFiles2/ImagingData_part2/img_90.mat
- SupplementalFiles2/ImagingData_part2/img_91.mat
- SupplementalFiles2/ImagingData_part2/img_92.mat
- SupplementalFiles2/ImagingData_part2/img_93.mat
- SupplementalFiles2/ImagingData_part2/img_94.mat
- SupplementalFiles2/ImagingData_part2/img_95.mat
