# Supplementary material for: Allelic variant in SLC6A3 rs393795 affects cerebral regional homogeneity and gait dysfunction in patients with Parkinson’s disease
Source: PeerJ. 2019 Nov 4;7:e7957. doi: 10.7717/peerj.7957 (PMC6836753; doi:10.7717/peerj.7957)
Supplement: Supplemental Information 2 — Imaging data part 2 includes the ReHo maps for HC subjects. The Clinical Dataworksheet includes all demographic and clinical characteristics of participants involved in our study. Abbreviations: ReHo, Regional homogeneity; HC, healthy control. [file peerj-07-7957-s002.zip › SupplementalFiles2/ClinicalData.xls]

## Sheet: DAT
No.	Sex(F0/M1)	Age(y)	rs393795(DAT/SCL6A3)	education(y)	LEDD(mg)	L-dopa doses	dopamine agonists doses	duration(y)	UPDRS3	HY	FSS	HAMD-17	HAMA	Apathy	ESS	TUG(s)	TMT_balance	TMT_gait	Total_TMT	FOG-Q
subject001	1	62	CA	16	0	0	0	2	27	2	12	6	9	18	1	14.88	14	9	23	5
subject002	0	68	AA	12	525	450	75	0.5	24	3	55	14	18	36	4	20	10	6	16	5
subject003	1	66	CA	9	200	200	0	2	19	2	9	2	9	10	1	10.1	15	9	24	12
subject004	1	60	AA	9	400	200	0	3	20	3	57	7	10	23	9	17.79	14	11	25	13
subject005	0	68	AA	9	0	0	0	0.5	22	3	51	21	14	19	6	23	10	5	15	14
subject006	1	69	CA	12	300	300	0	9	13	1.5	28	4	10	23	2	19.57	13	8	21	4
subject007	1	70	CA	16	400	400	0	4	18	2.5	17	2	3	33	2	12.97	10	11	21	10
subject008	0	72	CA	16	500	400	0	4.5	31	3	46	8	12	18	8		5	3	8	18
subject009	1	75	CA	12	300	300	0	5	13	2.5	24	9	12	17	9	27.49	9	2	11	15
subject010	1	76	CC	17	750	450	0	3.25	21	3	18	6	17	1	4	38.53	7	7	14	17
subject011	1	76	CC	20	350	300	0	4	28	3	20	1	6	11	14	24.1	5	6	11	16
subject012	1	81	CA	15	837.5	600	37.5	10	23	2.5	10	1	5	18	5	26	9	7	16	0
subject013	0	67	CA	9	350	225	75	5	20	1.5	24	7	15	27	6	19.58	11	6	17	7
subject014	1	75	CA	12	750	300	100	0.58	23	2	28	1	3	21	5	17.02	9	6	15	13
subject015	1	65	CA	9	600	225	75	9	26	2	11	1	6	18	7	12.54	14	6	20	6
subject016	0	70	CC	9	400	400	0	3	27	1.5	54	11	17	20	6	27.61	6	4	10	13
subject017	1	68	AA	12	800	450	50	3	21	2	51	13	24	23	1	12.8	14	6	20	12
subject018	1	88	AA	16	750	450	0	8	22	3	46	4	22	24	6	18	10	7	17	14
subject019	0	67	CA	9	1169	600	75	4	48	3	49	10	11	11	4	17.3	11	11	22	10
subject020	1	74	CC	17	948	600	150	13	17	2.5	23	9	12	4	11	13.8	11	7	18	11
subject021	1	69	CC	15	750	675	75	9	22	2.5	48	10	11	20	13	9.8	9	9	18	6
subject022	0	56	AA	12	750	450	37.5	1	10	1		4	9	15	5	12.81	14	12	26	0
subject023	1	51	AA	9	0	0	0	1.1	11	1	9	2	1	8	3	12.27	16	11	27	2
subject024	0	49	CA	12	0	0	0	0.5	8	1	10	1	2	13	2	10.01	16	12	28	0
subject025	1	74	CA	9	225	150	75	7	20	2.5	28		14	34	4	14.08	16	11	27	3
subject026	0	64	CA	12	37.5	0	37.5	1.5	8	1	44	7	13	20	1	12.79	16	12	28	0
subject027	0	70	CC	9	0	0	0	9	5	2	23	1	2	9	0	12.75	16	12	28	0
subject028	1	72	CA	13	637.5	600	37.5	3	14	2	9	1	2	4	12	12.71	16	12	28	0
subject029	1	58	CA	11	300	225	75	2	22	1	16	2	6	19	10	9.46	14	10	24	2
subject030	1	58	AA	11	275	200	75	4.25	20	2	23	2	3	19	6	11.46	16	11	27	1
subject031	0	67	AA	9	475	450	25	4.5	30	2.5	15	4	8	20	2	16.25	16	8	24	8
subject032	1	65	AA	12	400	200	50	0.75	13	1	25	9	5	8	5	8.7	16	12	28	3
subject033	0	44	CC	6	375	300	75	1	24	1	34	1	3	15	9	11.35	16	9	25	0
subject034	1	54	CC	16	300	200	50	1	31	2	19	1	1	6	3	9.2	16	11	27	0
subject035	0	63	CC	9	75	0	75	3	19	1.5	29	3	5	10	1	11.01	15	11	26	1
subject036	0	57	CA	12	500	300	150	6	39	2.5	50	15	14	18	1	14.5	14	8	22	0
subject037	1	49	AA	6	825	375	150	20	38	1.5	32	6	9	15	5	12.91	16	8	24	3
subject038	1	79	AA	17	687.5	450	37.5	1.5	23	2	50	4	12	7	0	15.8	11	6	17	9
subject039	1	59	CC	16				7	17	1	13	2	6	17	4	10.6	16	9	25	1
subject040	1	53	CC	12	0	0	0	3	32	2	49	10	12	20	7	11.3	15	10	25	6
subject041	1	61	CC	9	0	0	0	4	28	1.5	18	8	4	20	5	8.23	15	10	25	1
subject042	0	70	AA	15	0	0	0	0.25	17	2	31	5	4	10	8	9.19	16	9	25	4
subject043	0	63	CC	9	600	300	100	1.5	11	2	28	5	8	14	1	9.07	16	12	28	0
subject044	1	74	CA	9	318.75	300	18.75	4	27	2	53	8	10	12	13	10.56	12	10	22	2
subject045	1	72	CA	9	400	350	50	6	26	1.5	17	7	12	23	14	18.5	16	12	28	0
subject046	1	57	AA	9	400	200	0	2	14	1	9	2	2	7	2	8.7	15	7	22	5
subject047	1	74	AA	5	0	0	0	3	39	2	13	8	11	11	5	12.8	11	10	21	0
subject048	1	64	AA	12	287.5	200	37.5	6	38	1.5	48	7	11	18	8	13.7	16	12	28	0
subject049	1	64	CC	12	337.5	300	37.5	5	22	1.5	28	3	3	7	8	11.2	16	12	28	5
subject050	1	64	CA	6	37.5	0	37.5	10	11	2	9	4	7	5	1	10.4	16	12	28	0
subject051	1	63	CA	12
subject052	1	71	CC	9
subject053	0	60	AA	12
subject054	1	62	CA	18
subject055	1	68	AA	15
subject056	1	66	AA	16
subject057	0	59	CC	16
subject058	0	64	CA	9
subject059	1	59	CA	22
subject060	1	71	CA	13
subject061	1	61	AA	16
subject062	0	52	CA	9
subject063	0	62	CA	12
subject064	1	59	CA	14
subject065	1	62	CC	5
subject066	1	55	CA	12
subject067	1	61	CA	5
subject068	1	59	CC	12
subject069	1	57	AA	9
subject070	1	57	CA	12
subject071	1	60	AA	12
subject072	0	58	CA	12
subject073	1	66	AA	6
subject074	1	60	CA	16
subject075	1	57	CA	9
subject076	1	64	CA	6
subject077	0	65	CA	9
subject078	1	65	CA	12
subject079	1	65	AA	6
subject080	1	65	CA	12
subject081	1	72	AA	9
subject082	1	59	CA	12
subject083	0	69	AA	16
subject084	0	55	CA	12
subject085	0	72	AA	12
subject086	1	66	CA	7
subject087	1	66	AA	13
subject088	1	67	CA	13
subject089	1	65	CC	12
subject090	0	70	CA	12
subject091	0	68	AA	12
subject092	0	67	CA	12
subject093	0	64	CA	12
subject094	0	67	CA	10
subject095	0	66	AA	9
